# Supplementary material for: Enabling growth-decoupled Komagataella phaffii recombinant protein production based on the methanol-free PDH promoter
Source: Front Bioeng Biotechnol. 2023 Mar 23;11:1130583. doi: 10.3389/fbioe.2023.1130583 (PMC10076887; doi:10.3389/fbioe.2023.1130583)
Supplement: Supplementary file 2 [file Table1.XLSX]

## Sheet: Sheet1
		Supplementary Table S4: Transcripts per million (TPM) of the genes with highest expression, measured by mean, median, maximum and minimum TPM across the listed conditions (sample name in brackets). TPMs of genes associated known promoters are given at the bottom for comparison. The first 4 rows give information about the genes (locus_tag, product description, gene length), taken from the annotati…
locus_tag	Product	Gene	Promoter	Length	Uninduced t3	Galactose t3	Xylose t3	Xylitol t3	Tetracycline t3	Sorbitol t3	Mean	Median	Max	Min
Genes with highest TPM measures (mean/median/max/min)					100098	100099	100100	100101	100102	100103
BQ9382_C4-1785	Heat shock protein 9/12	ACIB2EUKG772368	PDH	354	42773.6	42039	50293.7	97109.3	71338.1	21018.8	54095.4	46533.7	97109.3	21018.8
BQ9382_C1-3755	Respiratory growth induced protein 1	ACIB2EUKG768510		534	22503.6	22255.2	15768	41930	24657	26993.1	25684.5	23580.3	41930	15768
BQ9382_C4-0035	Conserved predicted protein	ACIB2EUKG772028		198	25871.7	24238.5	9468.74	15581.4	10674.7	36344	20363.2	19910	36344	9468.74
BQ9382_C2-2290	Conserved predicted protein	ACIB2EUKG769823		369	27036.4	14461.8	7817.52	25469.5	35446.5	2827.12	18843.1	19965.6	35446.5	2827.12
BQ9382_C2-1210	Conserved predicted protein	ACIB2EUKG769613		507	14173.9	16595.2	20059	20354.2	25094.5	8099.92	17396.1	18327.1	25094.5	8099.92
BQ9382_C2-0080	NAD(P)-binding Rossmann-fold domains	ACIB2EUKG769399		840	24092.7	14779.1	9776.77	5231.2	10993.5	14074.9	13158	12534.2	24092.7	5231.2
BQ9382_C1-2205	Laminin subunit gamma-1	ACIB2EUKG768203		1227	12140.2	12300.6	15249	9580.61	18571.2	7175.85	12502.9	12220.4	18571.2	7175.85
BQ9382_C4-3030	Translation machinery-associated protein 10	ACIB2EUKG772609		312	4707.51	8240.97	5293.77	26540.6	9024.05	10226	10672.1	8632.51	26540.6	4707.51
BQ9382_C1-6705	Conserved predicted protein	ACIB2EUKG769074		333	5109.59	9075.8	13970.3	10013.4	16677.2	7892.95	10456.5	9544.6	16677.2	5109.59
BQ9382_C2-4895	Arginine/alanine aminopeptidase	ACIB2EUKG770329		618	10803	7919.49	11870.8	8033.43	18001.6	5180.74	10301.5	9418.2	18001.6	5180.74
BQ9382_C2-4265	Thiol-specific peroxiredoxin reduces hydroperoxides to protect against oxidative damage	ACIB2EUKG770207		531	9664.9	6681.21	11233	9000.84	15358	5662.03	9599.99	9332.87	15358	5662.03
BQ9382_C4-5240	Cytochrome c isoform 1	ACIB2EUKG773046		333	7905.3	9055.01	6874.14	14643.9	5113.07	7057.32	8441.45	7481.31	14643.9	5113.07
BQ9382_C1-1395	Cyclophilin type peptidyl-prolylcis-transisomerase/CLD	ACIB2EUKG768047		486	6115.62	8308.46	7424.68	10588.9	8267.81	6839.28	7924.13	7846.24	10588.9	6115.62
BQ9382_C1-7185	High-affinity glucose transporter of the major facilitator superfamily	ACIB2EUKG769167		1614	1886.45	3809.6	18033.8	379.121	709.432	603.097	4236.91	1297.94	18033.8	379.121
Genes associated with promoters:
BQ9382_C2-4615	glyceraldehyde-3-phosphate dehydrogenasetype I	ACIB2EUKG770274	PGAP	1002	3491.66	1048.76	4204.56	801.306	2017.44	1084.33	2108.01	1550.89	4204.56	801.306
BQ9382_C1-3900	Ilv5 ketol-acid reductoisomerase	ACIB2EUKG768535	PILV5	1197	1605.42	1490.72	1060.09	565.757	976.663	1610.93	1218.26	1275.41	1610.93	565.757
BQ9382_C2-0735	Peroxisomal catalase	ACIB2EUKG769524	PCAT	1533	1301.34	652.02	2800.03	140.246	1466.31	541.701	1150.28	976.681	2800.03	140.246
BQ9382_C1-3645	Argininosuccinate lyase catalyzes the final step in the arginine biosynthesis pathway	ACIB2EUKG768490	PARG4	1398	270.538	318.634	194.506	97.8857	148.621	447.416	246.267	232.522	447.416	97.8857
BQ9382_C1-7285	Genomic scaffold Kuraishia_capsulata_scaffold_3	ACIB2EUKG769184	PGCW14	408	103.387	97.4419	57.7255	66.803	50.3168	857.677	205.559	82.1225	857.677	50.3168
BQ9382_C4-0695	Alcohol oxidase 1	ACIB2EUKG772156	PAOX1	1992	54.0512	28.3303	68.9217	20.8954	27.6321	40.8277	40.1097	34.579	68.9217	20.8954
